# Supplementary material for: Alanyl-Glutamine Dipeptide Attenuates Non-Alcoholic Fatty Liver Disease Induced by a High-Fat Diet in Mice by Improving Gut Microbiota Dysbiosis
Source: Nutrients. 2023 Sep 14;15(18):3988. doi: 10.3390/nu15183988 (PMC10534574; doi:10.3390/nu15183988)
Supplement: Supplementary file 1 [file nutrients-15-03988-s001.zip]

Archive with 1 entries (1 files):
- nutrients-2578018-supplementary.pdf
